# Supplementary material for: Digital Morphometrics of Two North American Grapevines (Vitis: Vitaceae) Quantifies Leaf Variation between Species, within Species, and among Individuals
Source: Front Plant Sci. 2017 Mar 17;8:373. doi: 10.3389/fpls.2017.00373 (PMC5355467; doi:10.3389/fpls.2017.00373)
Supplement: Supplementary file 1 [file Table_1.XLSX]

## Sheet: Sheet1
Table S1. LDA-generated genotype identity predictions for 263 Vitis riparia leaves (bold and italicized genotypes) and 315 V. rupestris leaves (bold genotypes). Rows represent genotype identity according to NY germplasm accession records, and columns are the predicted genotype identity based on algorithms the program uses to discern shape features as different categories.
		Predicted genotype identity
		588160	588181	588188	588224	588333	588347	588354	588439	588653
Genotype identity	588160	71	3	3	2	6	0	0	0	1
	588181	8	39	0	0	1	0	1	0	0
	588188	4	0	21	2	6	0	0	0	0
	588224	1	0	6	22	17	0	0	0	1
	588333	10	4	2	3	81	0	0	0	0
	588347	0	0	0	1	1	40	7	2	15
	588354	0	1	0	0	0	9	58	5	4
	588439	0	0	0	0	0	12	10	8	14
	588653	0	3	0	0	0	11	12	5	45
